# Supplementary material for: Microbiota and Metabolite Profiles in the Feces of Juvenile Sika Deer (Cervus nippon) from Birth to Weaning
Source: Animals (Basel). 2024 Jan 29;14(3):432. doi: 10.3390/ani14030432 (PMC10854736; doi:10.3390/ani14030432)
Supplement: Supplementary file 1 [file animals-14-00432-s001.zip]

Archive with 1 entries (1 files):
- animals-2758502-supplementary.pdf
